# Supplementary material for: The Role of PPARβ/δ-Related Lipid Metabolism in High-Altitude Adaptation of Yak Coat Based on Proteomics and Metabolomics
Source: Cells. 2025 Nov 22;14(23):1843. doi: 10.3390/cells14231843 (PMC12691214; doi:10.3390/cells14231843)
Supplement: Supplementary file 1 [file cells-14-01843-s001.zip › Supplementary Table1.xlsx]

## Sheet: Sheet1
Immunofluorescence staining antibody Table
Antibody	Brand	production address	Model number	Dilution ratio
Rabbit-SOX2 Polyclonal antibody	Proteintech	Wuhan, China	11064-1-AP	1/200
Rabbit-Vimentin Polyclonal antibody	Proteintech	Wuhan, China	10366-1-AP	1/200
Rabbit-Perilipin	Proteintech	Wuhan, China	15294-1-AP	1/100
Rabbit-PPARβ/δ	Affinity	Jiangsu, China	DF7442	1/150
Western blotting antibody Table
Antibody	Brand	production address	Model number	Dilution ratio
Rabbit-Perilipin	Proteintech	Wuhan, China	15294-1-AP	1/1500
Rabbit-ACSL1	Proteintech	Wuhan, China	13989-1-AP	1/3000
Rabbit-Bcl-2	Affinity	Jiangsu, China	AF6138	1/2000
Rabbit-PCNA	Affinity	Jiangsu, China	AF0239	1/3000
Rabbit-Bax	Affinity	Jiangsu, China	AF0120	1/2000
