# Supplementary material for: The Role of PPARβ/δ-Related Lipid Metabolism in High-Altitude Adaptation of Yak Coat Based on Proteomics and Metabolomics
Source: Cells. 2025 Nov 22;14(23):1843. doi: 10.3390/cells14231843 (PMC12691214; doi:10.3390/cells14231843)
Supplement: Supplementary file 1 [file cells-14-01843-s001.zip › Supplementary Table2.xlsx]

## Sheet: Sheet1
Suplementary Table2
Metabolite	Metabolic Change (A/T)	Metabolite Class
Caprylic acid	-1	Saturated long fatty acid
Capric acid	1	Saturated long fatty acid
Valeric acid	-1	Saturated long fatty acid
Arachidic acid	1	Saturated long fatty acid
Linoleic acid	1	Unsaturated long fatty acid
alpha-Linolenic acid	1	Unsaturated long fatty acid
Adrenic acid	1	Unsaturated long fatty acid
Palmitoleic acid	1	Unsaturated long fatty acid
Docosapentaenoic acid (22n-3)	1	Unsaturated long fatty acid
2-Isopropylmalic acid	1	Hydroxy fatty acid
Dodecanedioic acid	-1	Dicarboxylic fatty acid
Nonadecanoic acid	1	Carbonyl synthetic fatty acid
Azelaic acid	1	Dicarboxylic fatty acid
Prostaglandin E1	1	Prostaglandin
Butyrylcarnitine	-1	Acylcarnitine
Prostaglandin J2	1	Prostaglandin
13,14-Dihydro-15-keto-PGE2	1	Prostaglandin
6-Keto-prostaglandin F1a	1	Prostaglandin
Prostaglandin G2	1	Prostaglandin
Thromboxane B2	1	Thromboxane
6-Ketoprostaglandin E1	1	Prostaglandin
13-OxoODE	1	Octadecanoid
9-OxoODE	1	Octadecanoid
9,10-Epoxyoctadecenoic acid	1	Octadecanoid
12,13-DHOME	1	Octadecanoid
Prostaglandin D1	-1	Prostaglandin
11β-PGF2α	-1	Prostaglandin
5-KETE	1	Eicosanoid
12-KETE	1	Eicosanoid
Methyl hexadecanoic acid	1	Branched fatty acid
9,10-Epoxystearic acid	1	Octadecanoid
Note: The values represent the ratio of metabolite content (Anagen/Telogen). "1" indicates the anagen/telogen ratio is greater than 1, meaning the metabolite is upregulated in the anagen phase; "-1" indicates the opposite.
