# Supplementary material for: The Role of PPARβ/δ-Related Lipid Metabolism in High-Altitude Adaptation of Yak Coat Based on Proteomics and Metabolomics
Source: Cells. 2025 Nov 22;14(23):1843. doi: 10.3390/cells14231843 (PMC12691214; doi:10.3390/cells14231843)
Supplement: Supplementary file 1 [file cells-14-01843-s001.zip › Supplementary Table3.xlsx]

## Sheet: Sheet1
Suplementary Table3
Metabolite	Metabolic Change (C/A)	Metabolite Class
Palmitic acid	-1	Saturated fatty long acid
Caprylic acid	1	Saturated fatty long acid
Capric acid	-1	Saturated fatty long acid
Myristic acid	-1	Saturated fatty long acid
Linoleic acid	-1	Unsaturated long fatty acid
alpha-Linolenic acid	-1	Unsaturated long fatty acid
Adrenic acid	-1	Unsaturated long fatty acid
Palmitoleic acid	-1	Unsaturated long fatty acid
Docosapentaenoic acid (22n-3)	-1	Unsaturated long fatty acid
2-Isopropylmalic acid	-1	Hydroxy fatty acid
Citramalic acid	-1	β-Hydroxy acid
Decanoyl-L-carnitine	-1	Acylcarnitine
Hexadecanedioic acid	-1	Dicarboxylic fatty acid
Nonadecanoic acid	-1	Hydroxy fatty acid
Sebacic acid	-1	Dicarboxylic fatty acid
Propionylcarnitine	1	Acylcarnitine
Succinic acid semialdehyde	-1	Fatty aldehyde
Butyrylcarnitine	1	Acylcarnitine
6-Keto-prostaglandin F1a	-1	Prostaglandin
Prostaglandin G2	-1	Prostaglandin
9-OxoODE	-1	Octadecanoid
Hepoxilin B3	-1	Eicosanoid
9,10-Epoxyoctadecenoic acid	-1	Octadecanoid
(10E,12Z)-Octadecadienoic acid	1	Octadecanoid
Prostaglandin D1	1	Prostaglandin
16-Hydroxy hexadecanoic acid	1	Hydroxy fatty acid
5-KETE	-1	Eicosanoid
Methyl jasmonate	1	Octadecanoid
Prostaglandin C1	-1	Prostaglandin
Pantothenol	-1	N-acyl amine
Note: The values represent the metabolite content ratio (Catagen/Anagen). "1" indicates the catagen/anagen ratio is greater than 1, meaning the metabolite is upregulated in the catagen phase; "-1" indicates the opposite
